# Supplementary material for: Cytokinin Confers Brown Planthopper Resistance by Elevating Jasmonic Acid Pathway in Rice
Source: Int J Mol Sci. 2022 May 25;23(11):5946. doi: 10.3390/ijms23115946 (PMC9180265; doi:10.3390/ijms23115946)
Supplement: Supplementary file 1 [file ijms-23-05946-s001.zip]

Archive with 1 entries (1 files):
- ijms-1662011-supplementary.pdf
